# Supplementary material for: Systems-Scale Analysis Reveals Pathways Involved in Cellular Response to Methamphetamine
Source: PLoS One. 2011 Apr 20;6(4):e18215. doi: 10.1371/journal.pone.0018215 (PMC3080363; doi:10.1371/journal.pone.0018215)
Supplement: Table S2 — Proteins observed over- and under-expressed in methamphetamine-fed w1118 Drosophila melanogaster adults. (XLS) [file pone.0018215.s009.xls]

## Sheet: Sheet1
Table S2. Proteins observed over- and under-expressed in methamphetamine-fed w1118 Drosophila melanogaster adults.
Protein	Fold change	P value	NCI accession #
Detoxification proteins
Glutathione S transferase S1, isoform C	9.059	0.01	24654351
Cytochrome P450	0.1	0.011	24660171
DNA/RNA handling or modification
DNApol, isoform B	9.368	0.011	24644984
Pita, isoform A	0.238	0.079	28573655
D-ets-4 DNA binding domain protein	0.1	0.01	157196
CG31670-PA	0.1	0.01	19920538
Enzymes
Aldolase gamma	11.754	0.008	217318
Glycolytic enzyme [61]
Lethal (1) G0030, isoform B	11.729	0.012	24640124
Tolloid	11.24	0.008	45549230
Calcium binding
Arginine kinase CG32031-PA, isoform A	10.849	0.012	24661336
Bellwether	10.202	0.012	24658560
Oxidative phosphorylation [62]
CG4169-PA	10.134	0.01	24665395
ubiquinol-cytochrome-c reductase activity; Proteolysis, oxidoreductase (UniProtKB)
CG3544-PA	10.112	0.011	19920476
Transferase; carbohydrate and energy metabolism (UniProtKB)
Glyceraldehyde 3 phosphate dehydrogenase 1 CG12055-PA, isoform A	10.033	0.01	22023983
Associated with glycolysis
Glycerol-3-phosphate dehydrogenase (NAD+)	9.994	0.01	1000698
Associated with glycolysis
Dipeptidase B CG9285-PC, isoform C	9.988	0.012	24646703
Enolase CG17654-PE, isoform E	9.914	0.011	24580920
Lyase, Carbohydrate degradation; glycolysis; pyruvate from D-glyceraldehyde 3-phosphate: step 4/5. (UniProtKB)
NADH: ubiquinone reductase 42kD subunit precursor CG6343-PB, isoform B	9.756	0.011	24648886
Oxidoreductase/Transferase; Electron transport chain in mitochondria (UniProtKB, BioGrid data bases)
Glyceraldehyde 3 phosphate dehydrogenase 1 CG12055-PA, isoform A	9.75	0.009	22023983
Oxireductase; glycolysis (UniProtKB)
Bellwether	9.369	0.01	24658560
Oxidative phosphorylation pathway in
mitochondria [62]
Hexokinase-t2	9.262	0.009	10765181
CG7998-PA	9.211	0.012	24647881
ATP synthase- CG11154-PA, isoform A	8.506	0.011	24638766
oxidative phosphorylation pathway in
mitochondria; complex V (UniProtKB)
Glycerol-3-phosphate dehydrogenase (NAD+)	8.346	0.011	1000698
Oxidoreductase NAD or NADH binding
glycerol-3-phosphate dehydrogenase (NAD+) activity; Glycolysis (UniProtKB)
GckIII/CG5169-PA (protein serine/threonine activity)	8.341	0.011	24647605
CG7920-PA, isoform A	0.431	0.069	21358615
RH27794p	0.403	0.029	21064703
CG4078-PA	0.39	0.065	24639946
RE41295p	0.386	0.118	19528505
Phosphoglyceromutase, isoform A	0.366	0.005	24650981
RH05604p	0.315	0.088	25012844
Serine protease inhibitor 2	0.215	0.01	24582753
Glycogen phosphorylase	0.188	0.008	5305433
ATP synthase-beta CG11154-PA, isoform A	0.172	0.042	24638766
Alcohol dehydrogenase (EC 1.1.1.1)	0.168	0.019	103531
Pyruvate kinase	0.162	0.011	27819773
Glycogen phosphorylase	0.149	0.011	5305433
Mitochondrial ATP synthase	0.142	0.007	1490232
ADH	0.116	0.01	599727
Enolase, isoform E	0.1	0.011	24580920
Protein kinase D, isoform D (CG7125) protein serine/threonine activity	0.1	0.009	45551927
Pyruvate kinase	0.1	0.009	27819773
Pyruvate kinase	0.1	0.008	27819773
Vacuolar H+-ATPase 55kD B subunit CG17369-PA, isoform A	0.1	0.008	24646341
Lethal (1) G0156	0.08	0.001	19528505
Ion binding
CG15311-PA	9.882	0.012	24640965
Hydrolase; inorganic diphosphatase activity (UniProtKB)
CG32542-PA	9.178	0.01	24643151
Associated with ocn (iHOP), a testis-specific gene in D. melanogaster [63]
Aconitase CG9244-PB	0.391	0.062	17864292
Ferritin 1 heavy chain homologue CG2216-PD, isoform D	0.1	0.012	24651360
Protein processing
GH26644p	11.523	0.01	16197889
Heat shock protein 60, isoform B	0.385	0.15	24641193
Structural proteins
Upheld, isoform A	11.612	0.008	24641813
Protein ejaculatory bulb	11.322	0.009	19922964
Tropomyosin, exon 9C	10.837	0.009	85166
Myosin heavy chain, muscle	10.405	0.011	20455497
Protein ejaculatory bulb	10.392	0.011	19922964
Tropomyosin 2	10.384	0.01	17945305
Myosin heavy chain, muscle	10.243	0.01	20455497
Actin 7	9.621	0.01	71626
Myosin heavy chain, muscle	9.199	0.01	20455497
Myosin heavy chain, muscle	0.511	0.304	20455497
α-Tubulin at 84B	0.296	0.05	46409240
IP09958p	0.172	0.008	85857724
Dynein heavy chain at 89D	0.171	0.011	24650816
Myosin heavy chain, muscle	0.142	0.087	20455497
Myosin heavy chain, muscle	0.115	0.004	20455497
Actin 87E	0.1	0.011	21064361
Wings up A, isoform E	0.1	0.01	24642957
Transcriptional factors
Apoptosis 2 inhibitor	11.501	0.01	2497244
Troponin C 41F	0.624	0.014	33520325
CG3815-PA	0.207	0.01	18858131
Transporter (mitochondria associated)
CG11015-PA (cytochrome c oxidase) (UniProtKB)	10.668	0.01	20129279
CG9090-PA Phosphate transmembrane transporter; belongs to mitochondrial carrier family (UniProtKB, BioGrid)	10.455	0.01	24656137
CG4169-PA oxidoreductase, related to complex III (UniProtKB, BioGrid)	0.29	0.007	24665395
Na+/K+ ATPase alpha subunit	0.139	0.011	2944333
Porin	0.1	0.007	1526607
Unknown functions
CG7796-PA/dpr12 (contains immunoglobulin domain) (UniProtKB)	11.644	0.01	24585902
CG14280-PA	9.45	0.01	24648163
CG7492-PA	9.32	0.01	24660308
CG31164-PA	8.134	0.01	24648907
CG12499-PA	4.528	0.039	24649005
CG9987-PA	2.799	0.015	24585217
CG4593-PA	2.007	0.043	24640291
CG15335-PB	0.445	0.053	24640508
CG15445-PD, isoform D	0.101	0.011	45550085
CG30071-PA	0.1	0.008	24653576
CG4297-PA, isoform A	0.1	0.011	24580650
CG9945-PB, isoform B	0.1	0.01	24656357
